# Supplementary material for: Monoterpenyl Glycosyltransferases Differentially Contribute to Production of Monoterpenyl Glycosides in Two Aromatic Vitis vinifera Varieties
Source: Front Plant Sci. 2017 Jul 13;8:1226. doi: 10.3389/fpls.2017.01226 (PMC5508019; doi:10.3389/fpls.2017.01226)
Supplement: Supplementary file 1 [file Table1.XLSX]

## Sheet: Table S1
Table S1. List of Authentic standards and retention index run in GC-MS machine.
Name	CAS	Retention Time	Retention Index	quantitative ion
myrcene	123-35-3	12.3303	1164.5	93
2-Pentanol, 4-methyl-	108-11-2	12.9151	1169.9	45
D-limonene	7705-14-8	13.7999	1191.1	68
terpinene	99-85-4	16.0651	1253.5	93
(Z)-β-ocimene	3779-61-1	16.273	1258.9	93
(E)-β-ocimene	3338-55-4	16.3332	1260.5	93
p-mcyene	460-01-5	17.149	1277.72	134
terpinolene	586-62-9	17.5638	1292.3	93
cis-Rose oxide	16409-43-1	20.4706	1360.3	139
trans-Rose oxide	876-18-6	21.103	1360.6	139
(E,Z)-alloocimene	7216-56-0	21.2899	1379.3	121
(E,E)-alloocimene	——	22.248	1399.4	121
cis-Linalool oxide (furanoid)	34995-77-2	24.1018	1446.1	59
trans-Linalool oxide (furanoid)	5989-33-3	25.28	1474.39	59
nerol oxide	1786-08-9	25.3205	1475.4	68
citronellal	2385-77-5	25.498	1479.63	95
camphor	76-22-2	27.3544	1524.24	95
linalool	78-70-6	28.2881	1546.8	93
4-terpinenol	562-74-3	30.6038	1602.5	71
hotrienol	29957-43-5	30.7936	1607.1	71
p-menth-1-en-9-al	29548-14-9	31.276	1622	94
trans-p-mentha-2,8-dienol	——	31.413	1613.9	43
menthol	89-78-1	32.025	1625.7	71
neral	106-26-3	33.7463	1678.1	41
terpineol	98-55-5	34.2095	1689.2	59
geranial	106-26-3	35.662	1724.2	69
cis-Linalool oxide (pyranoid)	14049-11-7	35.714	1725.4	68
trans-Linalool oxide (pyranoid)	39028-58-5	36.561	1747.3	68
citronellol	106-22-9	36.6605	1748.2	69
γ-geraniol	13066-51-8	37.4607	1767.4	69
nerol	106-25-2	37.947	1779.1	69
trans-isogeraniol	——	38.382	1797.85	81
(E)-β-damascenone	23726-93-4	38.9124	1802.4	121
geraniol	106-24-1	39.5887	1818.6	69
p-cymen-8-ol	1197-01-9	39.6987	1820.98	135
α-calacorene	21391-99-1	42.2877	1938	157
2,6-dimethyl-3,7-octadiene-2,6-diol	13741-21-4	44.0763	1945	82
cedrol	77-53-2	48.8996	2112	95
cis-nerolidol	142-50-7	46.6938	2002	69
trans-nerolidol	40716-66-3	53.8218		69
geranic acid	459-80-3	55.2319	2350	69

## Sheet: Table S2
Table S2. GenBank accession number, primers, expected size of amplified DNA fragments of genes for quantitative real-time PCR (qPCR).
Gene name	Accession number	Sequence of forward (F) primers	Sequence of reverse (R) primers
VvActin	EC969944	CTTGCATCCCTCAGCACCTT	TCCTGTGGACAATGGATGGA
VvUbiquitin	EC929411	GTGGTATTATTGAGCCATCCTT	AACCTCCAATCCAGTCATCTAC
VvGAPDH	CB975242	TTCTCGTTGAGGGCTATTCCA	CCACAGACTTCATCGGTGACA
VvUGT88A1L3 (VvGT7)	XM_002276510.2	TTTAGCACCACCGGAACCGGA	TTCAAGCACTGAGTTCCACCCA
VvUGT85A2L4 (VvGT14)	XM_002285734.2	ACCATGGAGTGGAAGCATAGGG	TGGAAACAAGGCAGGAAAGGTG
VvUGT88A1L4 (VvGT15)	XM_002281477.2	TCCGGACGGCTTATCTGATGGCC	TGAGGGGATGAAGCTCAGGCACTG
